# Supplementary material for: ExtraPEG: A Polyethylene Glycol-Based Method for Enrichment of Extracellular Vesicles
Source: Sci Rep. 2016 Apr 12;6:23978. doi: 10.1038/srep23978 (PMC4828635; doi:10.1038/srep23978)
Supplement: Supplementary Information [file srep23978-s1.xls]

## Sheet: Sheet1
Identification Number	Identified Proteins	Gene Name	Accession Number	Molecular Weight	Number of Spectral Counts Detected
1	Basement membrane-specific heparan sulfate proteoglycan core protein	HSPG2	PGBM_HUMAN	469 kDa	758.74
2	Peroxidasin homolog	PXDN	PXDN_HUMAN	165 kDa	386.86
3	Transcription activator BRG1	SMARCA4	SMCA4_HUMAN	185 kDa	354.27
4	Laminin subunit alpha-5	LAMA5	LAMA5_HUMAN	400 kDa	263.94
5	Alkaline phosphatase, placental type	ALPP	PPB1_HUMAN	58 kDa	221.14
6	Collagen alpha-1(XII) chain	COL12A1	COCA1_HUMAN	333 kDa	213.9
7	Keratin, type II cytoskeletal 1	KRT1	K2C1_HUMAN	66 kDa	206.2
8	Myosin-9	MYH9	MYH9_HUMAN	227 kDa	213.91
9	Keratin, type I cytoskeletal 10	KRT10	K1C10_HUMAN	59 kDa	209.06
10	Heat shock protein HSP 90-beta	HSP90AB1	HS90B_HUMAN	83 kDa	188.07
11	Pyruvate kinase PKM	PKM	KPYM_HUMAN	58 kDa	192.08
12	Keratin, type I cytoskeletal 9	KRT9	K1C9_HUMAN	62 kDa	176.77
13	Sodium/potassium-transporting ATPase subunit alpha-1	ATP1A1	AT1A1_HUMAN	113 kDa	178.99
14	Elongation factor 2	EEF2	EF2_HUMAN	95 kDa	169.01
15	Galectin-3-binding protein	LGALS3BP	LG3BP_HUMAN	65 kDa	175.02
16	Plectin	PLEC	PLEC_HUMAN	532 kDa	163.96
17	Keratin, type II cytoskeletal 2 epidermal	KRT2	K22E_HUMAN	65 kDa	180
18	Heat shock cognate 71 kDa protein	HSPA8	HSP7C_HUMAN	71 kDa	171.08
19	Glyceraldehyde-3-phosphate dehydrogenase	GAPDH	G3P_HUMAN	36 kDa	151.93
20	Actin, cytoplasmic 2	ACTG1	ACTG_HUMAN	42 kDa	158.09
21	Clathrin heavy chain 1	CLTC	CLH1_HUMAN	192 kDa	154.02
22	Alpha-enolase	ENO1	ENOA_HUMAN	47 kDa	154.03
23	Agrin	AGRN	AGRIN_HUMAN	217 kDa	146.01
24	Laminin subunit gamma-1	LAMC1	LAMC1_HUMAN	178 kDa	139.96
25	Intestinal-type alkaline phosphatase	ALPI	PPBI_HUMAN	57 kDa	183.18
26	Moesin	MSN	MOES_HUMAN	68 kDa	130.97
27	4F2 cell-surface antigen heavy chain	SLC3A2	4F2_HUMAN	68 kDa	130.06
28	Low-density lipoprotein receptor	LDLR	LDLR_HUMAN	95 kDa	127.92
29	Serine protease 56	PRSS56	PRS56_HUMAN	65 kDa	125.03
30	Annexin A2	ANXA2	ANXA2_HUMAN	39 kDa	111.02
31	Tubulin beta chain	TUBB	TBB5_HUMAN	50 kDa	124.03
32	Alkaline phosphatase, tissue-nonspecific isozyme	ALPL	PPBT_HUMAN	57 kDa	103.11
33	Heat shock 70 kDa protein 1A	HSPA1A	HS71A_HUMAN	70 kDa	114.97
34	Fatty acid synthase	FASN	FAS_HUMAN	273 kDa	101.96
35	Annexin A6	ANXA6	ANXA6_HUMAN	76 kDa	97.995
36	Elongation factor 1-alpha 1	EEF1A1	EF1A1_HUMAN	50 kDa	92.024
37	Collagen alpha-1(VII) chain	COL7A1	CO7A1_HUMAN	295 kDa	99.936
38	Clusterin	CLU	CLUS_HUMAN	52 kDa	91.944
39	Major vault protein	MVP	MVP_HUMAN	99 kDa	86.051
40	Complement decay-accelerating factor	CD55	DAF_HUMAN	41 kDa	78.095
41	Heat shock protein HSP 90-alpha	HSP90AA1	HS90A_HUMAN	85 kDa	142.07
42	Nucleoprotein TPR	TPR	TPR_HUMAN	267 kDa	79.002
43	T-complex protein 1 subunit alpha	TCP1	TCPA_HUMAN	60 kDa	79.057
44	Ras GTPase-activating-like protein IQGAP1	IQGAP1	IQGA1_HUMAN	189 kDa	84.035
45	T-complex protein 1 subunit beta	CCT2	TCPB_HUMAN	57 kDa	75.979
46	Programmed cell death 6-interacting protein	PDCD6IP	PDC6I_HUMAN	96 kDa	76.969
47	D-3-phosphoglycerate dehydrogenase	PHGDH	SERA_HUMAN	57 kDa	75.011
48	Collagen alpha-1(XV) chain	COL15A1	COFA1_HUMAN	142 kDa	75.036
49	Zinc transporter ZIP10	SLC39A10	S39AA_HUMAN	94 kDa	71.934
50	Annexin A5	ANXA5	ANXA5_HUMAN	36 kDa	75.061
51	Tubulin alpha-1B chain	TUBA1B	TBA1B_HUMAN	50 kDa	73.029
52	Laminin subunit beta-1	LAMB1	LAMB1_HUMAN	198 kDa	56.912
53	Brain acid soluble protein 1	BASP1	BASP1_HUMAN	23 kDa	66.975
54	Peroxiredoxin-1	PRDX1	PRDX1_HUMAN	22 kDa	71.048
55	Ezrin	EZR	EZRI_HUMAN	69 kDa	103.92
56	Histone H4	HIST1H4A	H4_HUMAN	11 kDa	65.045
57	Collagen alpha-1(V) chain	COL5A1	CO5A1_HUMAN	184 kDa	61.962
58	T-complex protein 1 subunit eta	CCT7	TCPH_HUMAN	59 kDa	64.035
59	Ubiquitin-like modifier-activating enzyme 1	UBA1	UBA1_HUMAN	118 kDa	67.022
60	Syntenin-1	SDCBP	SDCB1_HUMAN	32 kDa	63.034
61	Transitional endoplasmic reticulum ATPase	VCP	TERA_HUMAN	89 kDa	59.962
62	Rab GDP dissociation inhibitor beta	GDI2	GDIB_HUMAN	51 kDa	58.923
63	Keratin, type I cytoskeletal 14	KRT14	K1C14_HUMAN	52 kDa	74.024
64	HLA class I histocompatibility antigen, B-15 alpha chain	HLA-B	1B15_HUMAN	40 kDa	52.963
65	Peroxiredoxin-6	PRDX6	PRDX6_HUMAN	25 kDa	60.039
66	Multifunctional protein ADE2	PAICS	PUR6_HUMAN	47 kDa	56.016
67	Erythrocyte band 7 integral membrane protein	STOM	STOM_HUMAN	32 kDa	63.037
68	Laminin subunit beta-2	LAMB2	LAMB2_HUMAN	196 kDa	59.049
69	T-complex protein 1 subunit epsilon	CCT5	TCPE_HUMAN	60 kDa	60.031
70	T-complex protein 1 subunit theta	CCT8	TCPQ_HUMAN	60 kDa	55.048
71	Collagen alpha-1(XVIII) chain	COL18A1	COIA1_HUMAN	178 kDa	56.043
72	Phosphoglycerate kinase 1	PGK1	PGK1_HUMAN	45 kDa	55.004
73	Peptidyl-prolyl cis-trans isomerase A	PPIA	PPIA_HUMAN	18 kDa	58.032
74	Neural cell adhesion molecule L1	L1CAM	L1CAM_HUMAN	140 kDa	51.995
75	Junction plakoglobin	JUP	PLAK_HUMAN	82 kDa	54.033
76	T-complex protein 1 subunit delta	CCT4	TCPD_HUMAN	58 kDa	54.916
77	T-complex protein 1 subunit gamma	CCT3	TCPG_HUMAN	61 kDa	46.987
78	Prosaposin	PSAP	SAP_HUMAN	58 kDa	51.035
79	T-complex protein 1 subunit zeta	CCT6A	TCPZ_HUMAN	58 kDa	55.023
80	Transferrin receptor protein 1	TFRC	TFR1_HUMAN	85 kDa	54.998
81	ATP-citrate synthase	ACLY	ACLY_HUMAN	121 kDa	45.034
82	Basigin	BSG	BASI_HUMAN	42 kDa	52.963
83	Endoglin	ENG	EGLN_HUMAN	71 kDa	47.983
84	Histone H2B type 1-B	HIST1H2BB	H2B1B_HUMAN	14 kDa	53.04
85	Prostaglandin F2 receptor negative regulator	PTGFRN	FPRP_HUMAN	99 kDa	45.947
86	Growth/differentiation factor 15	GDF15	GDF15_HUMAN	34 kDa	52.001
87	Serine protease 23	PRSS23	PRS23_HUMAN	43 kDa	51.011
88	Neutral amino acid transporter B(0)	SLC1A5	AAAT_HUMAN	57 kDa	52.001
89	Guanine nucleotide-binding protein G(I)/G(S)/G(T) subunit beta-1	GNB1	GBB1_HUMAN	37 kDa	51.013
90	Transforming protein RhoA	RHOA	RHOA_HUMAN	22 kDa	45.972
91	ADP-ribosylation factor 1	ARF1	ARF1_HUMAN	21 kDa	45.917
92	L-lactate dehydrogenase A chain	LDHA	LDHA_HUMAN	37 kDa	46.992
93	Nucleolin	NCL	NUCL_HUMAN	77 kDa	50.015
94	Vitronectin	VTN	VTNC_HUMAN	54 kDa	43.989
95	Cofilin-1	CFL1	COF1_HUMAN	19 kDa	41.954
96	EGF-containing fibulin-like extracellular matrix protein 1	EFEMP1	FBLN3_HUMAN	55 kDa	45.969
97	Histone H2A type 2-A	HIST2H2AA3	H2A2A_HUMAN	14 kDa	47.045
98	Transgelin-2	TAGLN2	TAGL2_HUMAN	22 kDa	43.024
99	HLA class I histocompatibility antigen, A-68 alpha chain	HLA-A	1A68_HUMAN	41 kDa	67.968
100	Guanine nucleotide-binding protein G(k) subunit alpha	GNAI3	GNAI3_HUMAN	41 kDa	47.98
101	Cell surface glycoprotein MUC18	MCAM	MUC18_HUMAN	72 kDa	41.011
102	Vimentin	VIM	VIME_HUMAN	54 kDa	48.007
103	Filamin-A	FLNA	FLNA_HUMAN	281 kDa	38.981
104	Alanine--tRNA ligase, cytoplasmic	AARS	SYAC_HUMAN	107 kDa	42.059
105	Fructose-bisphosphate aldolase A	ALDOA	ALDOA_HUMAN	39 kDa	44.017
106	Prelamin-A/C	LMNA	LMNA_HUMAN	74 kDa	44.957
107	14-3-3 protein epsilon	YWHAE	1433E_HUMAN	29 kDa	42.947
108	Nucleophosmin	NPM1	NPM_HUMAN	33 kDa	43.046
109	Glucose-6-phosphate isomerase	GPI	G6PI_HUMAN	63 kDa	41.982
110	Tryptophan--tRNA ligase, cytoplasmic	WARS	SYWC_HUMAN	53 kDa	41.041
111	Ras-related protein Rap-1b	RAP1B	RAP1B_HUMAN	21 kDa	40.964
112	Zinc transporter ZIP6	SLC39A6	S39A6_HUMAN	85 kDa	36.005
113	Keratin, type II cytoskeletal 6A	KRT6A	K2C6A_HUMAN	60 kDa	67.028
114	Nucleobindin-1	NUCB1	NUCB1_HUMAN	54 kDa	35.01
115	Importin subunit beta-1	KPNB1	IMB1_HUMAN	97 kDa	37.961
116	Profilin-1	PFN1	PROF1_HUMAN	15 kDa	39.996
117	L-lactate dehydrogenase B chain	LDHB	LDHB_HUMAN	37 kDa	37.988
118	Integrin beta-1	ITGB1	ITB1_HUMAN	88 kDa	31.022
119	Carbamoyl-phosphate synthase [ammonia], mitochondrial	CPS1	CPSM_HUMAN	165 kDa	33.063
120	Ras-related protein Rab-35	RAB35	RAB35_HUMAN	23 kDa	34.023
121	Peptidyl-glycine alpha-amidating monooxygenase	PAM	AMD_HUMAN	108 kDa	31.102
122	Adenylyl cyclase-associated protein 1	CAP1	CAP1_HUMAN	52 kDa	30.032
123	Elongation factor 1-delta	EEF1D	EF1D_HUMAN	31 kDa	33.995
124	Stress-70 protein, mitochondrial	HSPA9	GRP75_HUMAN	74 kDa	33.033
125	Nucleoside diphosphate kinase B	NME2	NDKB_HUMAN	17 kDa	32.98
126	Triosephosphate isomerase	TPI1	TPIS_HUMAN	31 kDa	33.033
127	Cathepsin D	CTSD	CATD_HUMAN	45 kDa	26.927
128	Elongation factor 1-gamma	EEF1G	EF1G_HUMAN	50 kDa	31.022
129	Polypyrimidine tract-binding protein 1	PTBP1	PTBP1_HUMAN	57 kDa	31
130	60S acidic ribosomal protein P0	RPLP0	RLA0_HUMAN	34 kDa	32.947
131	Single-stranded DNA-binding protein, mitochondrial	SSBP1	SSBP_HUMAN	17 kDa	32.012
132	14-3-3 protein zeta/delta	YWHAZ	1433Z_HUMAN	28 kDa	39.996
133	Annexin A11	ANXA11	ANX11_HUMAN	54 kDa	29.983
134	Hornerin	HRNR	HORN_HUMAN	282 kDa	19.958
135	Lipoprotein lipase	LPL	LIPL_HUMAN	53 kDa	31.025
136	Radixin	RDX	RADI_HUMAN	69 kDa	85.971
137	60S ribosomal protein L10a	RPL10A	RL10A_HUMAN	25 kDa	28.965
138	Plasma membrane calcium-transporting ATPase 1	ATP2B1	AT2B1_HUMAN	139 kDa	27.997
139	Solute carrier family 2, facilitated glucose transporter member 3	SLC2A3	GTR3_HUMAN	54 kDa	29.015
140	Monocarboxylate transporter 1	SLC16A1	MOT1_HUMAN	54 kDa	28.987
141	Programmed cell death protein 6	PDCD6	PDCD6_HUMAN	22 kDa	25.019
142	Glucosylceramidase	GBA	GLCM_HUMAN	60 kDa	23.044
143	Histone H3.2	HIST2H3A	H32_HUMAN	15 kDa	23.011
144	Lysyl oxidase homolog 2	LOXL2	LOXL2_HUMAN	87 kDa	28.937
145	Thrombospondin-1	THBS1	TSP1_HUMAN	129 kDa	28.987
146	Sodium/potassium-transporting ATPase subunit beta-3	ATP1B3	AT1B3_HUMAN	32 kDa	27.967
147	Ras-related C3 botulinum toxin substrate 1	RAC1	RAC1_HUMAN	21 kDa	24.006
148	Monocarboxylate transporter 4	SLC16A3	MOT4_HUMAN	49 kDa	24.006
149	Myosin light polypeptide 6	MYL6	MYL6_HUMAN	17 kDa	27.997
150	40S ribosomal protein S19	RPS19	RS19_HUMAN	16 kDa	26.014
151	Teneurin-3	TENM3	TEN3_HUMAN	301 kDa	22.002
152	CD44 antigen	CD44	CD44_HUMAN	82 kDa	25.021
153	Collagen alpha-2(IV) chain	COL4A2	CO4A2_HUMAN	168 kDa	22.986
154	GTP-binding nuclear protein Ran	RAN	RAN_HUMAN	24 kDa	26.974
155	40S ribosomal protein SA	RPSA	RSSA_HUMAN	33 kDa	23.946
156	Serine/threonine-protein phosphatase 2A 65 kDa regulatory subunit A alpha isoform	PPP2R1A	2AAA_HUMAN	65 kDa	19.991
157	ATP-binding cassette sub-family G member 2	ABCG2	ABCG2_HUMAN	72 kDa	25.03
158	Chloride intracellular channel protein 1	CLIC1	CLIC1_HUMAN	27 kDa	25.027
159	Protein CYR61	CYR61	CYR61_HUMAN	42 kDa	23.041
160	Guanine nucleotide-binding protein G(s) subunit alpha isoforms XLas	GNAS	GNAS1_HUMAN	111 kDa	30.032
161	Fibulin-1	FBLN1	FBLN1_HUMAN	77 kDa	21.028
162	Heterogeneous nuclear ribonucleoprotein K	HNRNPK	HNRPK_HUMAN	51 kDa	23.011
163	Keratin, type II cytoskeletal 5	KRT5	K2C5_HUMAN	62 kDa	64.024
164	Plasminogen activator inhibitor 1 RNA-binding protein	SERBP1	PAIRB_HUMAN	45 kDa	20.973
165	Procollagen-lysine,2-oxoglutarate 5-dioxygenase 1	PLOD1	PLOD1_HUMAN	84 kDa	23.038
166	Ubiquitin-60S ribosomal protein L40	UBA52	RL40_HUMAN	15 kDa	20.978
167	Alpha-2-HS-glycoprotein	AHSG	FETUA_HUMAN	39 kDa	23.038
168	Alpha-2-macroglobulin	A2M	A2MG_HUMAN	163 kDa	22.956
169	Eukaryotic translation initiation factor 5A-1	EIF5A	IF5A1_HUMAN	17 kDa	22.989
170	Immunoglobulin superfamily member 8	IGSF8	IGSF8_HUMAN	65 kDa	18.003
171	Keratin, type I cytoskeletal 16	KRT16	K1C16_HUMAN	51 kDa	63.037
172	Nascent polypeptide-associated complex subunit alpha, muscle-specific form	NACA	NACAM_HUMAN	205 kDa	16.963
173	Renin receptor	ATP6AP2	RENR_HUMAN	39 kDa	21.028
174	Sodium-coupled neutral amino acid transporter 2	SLC38A2	S38A2_HUMAN	56 kDa	24.028
175	Transketolase	TKT	TKT_HUMAN	68 kDa	21.031
176	Hemoglobin subunit alpha	HBA1	HBA_HUMAN	15 kDa	21.996
177	Junctional adhesion molecule A	F11R	JAM1_HUMAN	33 kDa	18.998
178	Large neutral amino acids transporter small subunit 1	SLC7A5	LAT1_HUMAN	55 kDa	21.056
179	Unconventional myosin-Ic	MYO1C	MYO1C_HUMAN	122 kDa	22.956
180	Plexin-B2	PLXNB2	PLXB2_HUMAN	205 kDa	16.02
181	Keratin-associated protein 5-1	KRTAP5-1	KRA51_HUMAN	24 kDa	1.9856
182	Argininosuccinate synthase	ASS1	ASSY_HUMAN	47 kDa	17.01
183	CD81 antigen	CD81	CD81_HUMAN	26 kDa	21.999
184	Integrin alpha-V	ITGAV	ITAV_HUMAN	116 kDa	18.03
185	Phosphoglycerate mutase 1	PGAM1	PGAM1_HUMAN	29 kDa	21.963
186	60S acidic ribosomal protein P2	RPLP2	RLA2_HUMAN	12 kDa	20.041
187	Thioredoxin	TXN	THIO_HUMAN	12 kDa	21.996
188	Talin-1	TLN1	TLN1_HUMAN	270 kDa	17.975
189	Solute carrier family 2, facilitated glucose transporter member 1	SLC2A1	GTR1_HUMAN	54 kDa	17.01
190	Nuclear mitotic apparatus protein 1	NUMA1	NUMA1_HUMAN	238 kDa	18.005
191	Poly(rC)-binding protein 1	PCBP1	PCBP1_HUMAN	37 kDa	18.03
192	40S ribosomal protein S18	RPS18	RS18_HUMAN	18 kDa	20.013
193	40S ribosomal protein S3a	RPS3A	RS3A_HUMAN	30 kDa	20.013
194	Phosphoserine aminotransferase	PSAT1	SERC_HUMAN	40 kDa	18.996
195	Glycine--tRNA ligase	GARS	SYG_HUMAN	83 kDa	18.03
196	Transmembrane protein 2	TMEM2	TMEM2_HUMAN	154 kDa	18.996
197	Collagen alpha-1(IV) chain	COL4A1	CO4A1_HUMAN	161 kDa	16.988
198	Eukaryotic translation initiation factor 3 subunit A	EIF3A	EIF3A_HUMAN	167 kDa	18.971
199	Importin-5	IPO5	IPO5_HUMAN	124 kDa	19.983
200	Galectin-1	LGALS1	LEG1_HUMAN	15 kDa	19.986
201	Mesothelin	MSLN	MSLN_HUMAN	69 kDa	18.998
202	Peroxiredoxin-2	PRDX2	PRDX2_HUMAN	22 kDa	22.986
203	60S ribosomal protein L12	RPL12	RL12_HUMAN	18 kDa	18.993
204	Beta-1,4-galactosyltransferase 1	B4GALT1	B4GT1_HUMAN	44 kDa	16.988
205	Cell division control protein 42 homolog	CDC42	CDC42_HUMAN	21 kDa	17.975
206	EGF-like repeat and discoidin I-like domain-containing protein 3	EDIL3	EDIL3_HUMAN	54 kDa	16.958
207	Fascin	FSCN1	FSCN1_HUMAN	55 kDa	17.978
208	Guanine nucleotide-binding protein G(i) subunit alpha-2	GNAI2	GNAI2_HUMAN	40 kDa	39.999
209	Heterogeneous nuclear ribonucleoproteins C1/C2	HNRNPC	HNRPC_HUMAN	34 kDa	19.02
210	Bifunctional purine biosynthesis protein PURH	ATIC	PUR9_HUMAN	65 kDa	15.052
211	SPARC-related modular calcium-binding protein 1	SMOC1	SMOC1_HUMAN	48 kDa	15.03
212	Transcription factor BTF3	BTF3	BTF3_HUMAN	22 kDa	14.975
213	Disintegrin and metalloproteinase domain-containing protein 10	ADAM10	ADA10_HUMAN	84 kDa	16.96
214	C-1-tetrahydrofolate synthase, cytoplasmic	MTHFD1	C1TC_HUMAN	102 kDa	16.023
215	Core histone macro-H2A.1	H2AFY	H2AY_HUMAN	40 kDa	16.985
216	Creatine kinase B-type	CKB	KCRB_HUMAN	43 kDa	16.017
217	Protein deglycase DJ-1	PARK7	PARK7_HUMAN	20 kDa	15.998
218	GTPase NRas	NRAS	RASN_HUMAN	21 kDa	20.038
219	SAP domain-containing ribonucleoprotein	SARNP	SARNP_HUMAN	24 kDa	15.005
220	Bifunctional glutamate/proline--tRNA ligase	EPRS	SYEP_HUMAN	171 kDa	15.995
221	CD59 glycoprotein	CD59	CD59_HUMAN	14 kDa	14.009
222	Probable ATP-dependent RNA helicase DDX17	DDX17	DDX17_HUMAN	80 kDa	13.985
223	Eukaryotic initiation factor 4A-I	EIF4A1	IF4A1_HUMAN	46 kDa	16.047
224	Hepatocyte growth factor receptor	MET	MET_HUMAN	156 kDa	16.017
225	Niban-like protein 1	FAM129B	NIBL1_HUMAN	84 kDa	15.03
226	Stress-induced-phosphoprotein 1	STIP1	STIP1_HUMAN	63 kDa	15
227	Tyrosine-protein kinase Yes	YES1	YES_HUMAN	61 kDa	15.005
228	Eukaryotic translation initiation factor 3 subunit C	EIF3C	EIF3C_HUMAN	105 kDa	14.065
229	Bone morphogenetic protein 2	BMP2	BMP2_HUMAN	45 kDa	15.002
230	Protein S100-A4	S100A4	S10A4_HUMAN	12 kDa	15.992
231	Histone H2A type 1-A	HIST1H2AA	H2A1A_HUMAN	14 kDa	48.007
232	CD9 antigen	CD9	CD9_HUMAN	25 kDa	14.009
233	Serine protease HTRA1	HTRA1	HTRA1_HUMAN	51 kDa	12.992
234	Peroxiredoxin-5, mitochondrial	PRDX5	PRDX5_HUMAN	22 kDa	12.027
235	Ras-related protein Rab-5C	RAB5C	RAB5C_HUMAN	23 kDa	13.982
236	Ras-related protein Rab-7a	RAB7A	RAB7A_HUMAN	23 kDa	15.97
237	40S ribosomal protein S8	RPS8	RS8_HUMAN	24 kDa	15.995
238	HLA class I histocompatibility antigen, Cw-12 alpha chain	HLA-C	1C12_HUMAN	41 kDa	45.032
239	Guanine nucleotide-binding protein subunit beta-4	GNB4	GBB4_HUMAN	38 kDa	30.057
240	Proprotein convertase subtilisin/kexin type 9	PCSK9	PCSK9_HUMAN	74 kDa	11.977
241	Apolipoprotein B-100	APOB	APOB_HUMAN	516 kDa	6.0009
242	Guanine nucleotide-binding protein G(I)/G(S)/G(T) subunit beta-2	GNB2	GBB2_HUMAN	37 kDa	38.041
243	Choline transporter-like protein 2	SLC44A2	CTL2_HUMAN	80 kDa	11.999
244	Eukaryotic translation initiation factor 3 subunit L	EIF3L	EIF3L_HUMAN	67 kDa	12.992
245	Peptidyl-prolyl cis-trans isomerase FKBP4	FKBP4	FKBP4_HUMAN	52 kDa	14.977
246	Glucose-6-phosphate 1-dehydrogenase	G6PD	G6PD_HUMAN	59 kDa	14.012
247	Heat shock 70 kDa protein 4	HSPA4	HSP74_HUMAN	94 kDa	12.967
248	Isocitrate dehydrogenase [NADP] cytoplasmic	IDH1	IDHC_HUMAN	47 kDa	11.974
249	40S ribosomal protein S16	RPS16	RS16_HUMAN	16 kDa	12.027
250	40S ribosomal protein S3	RPS3	RS3_HUMAN	27 kDa	14.953
251	Protein S100-A11	S100A11	S10AB_HUMAN	12 kDa	14.977
252	Zinc transporter ZIP14	SLC39A14	S39AE_HUMAN	54 kDa	12.002
253	Septin-2	SEPT2	SEPT2_HUMAN	41 kDa	12.005
254	Acetyl-CoA acetyltransferase, cytosolic	ACAT2	THIC_HUMAN	41 kDa	12.992
255	Gamma-interferon-inducible lysosomal thiol reductase	IFI30	GILT_HUMAN	28 kDa	12.995
256	Macrophage migration inhibitory factor	MIF	MIF_HUMAN	12 kDa	15.002
257	2',3'-cyclic-nucleotide 3'-phosphodiesterase	CNP	CN37_HUMAN	48 kDa	13.982
258	Inter-alpha-trypsin inhibitor heavy chain H2	ITIH2	ITIH2_HUMAN	106 kDa	12.002
259	Scavenger receptor class B member 1	SCARB1	SCRB1_HUMAN	61 kDa	11.974
260	Histidine triad nucleotide-binding protein 1	HINT1	HINT1_HUMAN	14 kDa	13.985
261	Proteasome activator complex subunit 1	PSME1	PSME1_HUMAN	29 kDa	14.007
262	Eukaryotic translation initiation factor 3 subunit F	EIF3F	EIF3F_HUMAN	38 kDa	12.992
263	Guanine nucleotide-binding protein subunit alpha-13	GNA13	GNA13_HUMAN	44 kDa	18.94
264	Proteasome activator complex subunit 2	PSME2	PSME2_HUMAN	27 kDa	13.017
265	Elongation factor 1-alpha 2	EEF1A2	EF1A2_HUMAN	50 kDa	38.978
266	Deoxyribose-phosphate aldolase	DERA	DEOC_HUMAN	35 kDa	10.019
267	Serine/threonine-protein phosphatase PP1-beta catalytic subunit	PPP1CB	PP1B_HUMAN	37 kDa	12.967
268	Serine--tRNA ligase, cytoplasmic	SARS	SYSC_HUMAN	59 kDa	13.072
269	Inorganic pyrophosphatase	PPA1	IPYR_HUMAN	33 kDa	11.999
270	Myelin protein zero-like protein 1	MPZL1	MPZL1_HUMAN	29 kDa	12.992
271	Sodium-coupled neutral amino acid transporter 5	SLC38A5	S38A5_HUMAN	51 kDa	12.027
272	Farnesyl pyrophosphate synthase	FDPS	FPPS_HUMAN	48 kDa	12.995
273	Epidermal growth factor receptor	EGFR	EGFR_HUMAN	134 kDa	9.0289
274	Annexin A7	ANXA7	ANXA7_HUMAN	53 kDa	11.974
275	Beta-2-microglobulin	B2M	B2MG_HUMAN	14 kDa	12.002
276	Destrin	DSTN	DEST_HUMAN	19 kDa	10.987
277	Neuronal pentraxin-1	NPTX1	NPTX1_HUMAN	47 kDa	12.002
278	Poly [ADP-ribose] polymerase 1	PARP1	PARP1_HUMAN	113 kDa	9.9914
279	Equilibrative nucleoside transporter 1	SLC29A1	S29A1_HUMAN	50 kDa	9.0014
280	Cystathionine gamma-lyase	CTH	CGL_HUMAN	45 kDa	11.009
281	Tubulin beta-4B chain	TUBB4B	TBB4B_HUMAN	50 kDa	100.99
282	60S ribosomal protein L5	RPL5	RL5_HUMAN	34 kDa	9.9666
283	Excitatory amino acid transporter 1	SLC1A3	EAA1_HUMAN	60 kDa	10.984
284	Exportin-1	XPO1	XPO1_HUMAN	123 kDa	11.039
285	Filamin-B	FLNB	FLNB_HUMAN	278 kDa	8.0306
286	Complement C3	C3	CO3_HUMAN	187 kDa	6.0312
287	Receptor-type tyrosine-protein phosphatase delta	PTPRD	PTPRD_HUMAN	215 kDa	5.9513
288	Choline transporter-like protein 1	SLC44A1	CTL1_HUMAN	73 kDa	5.9486
289	EH domain-containing protein 1	EHD1	EHD1_HUMAN	61 kDa	8.0031
290	Spliceosome RNA helicase DDX39B	DDX39B	DX39B_HUMAN	49 kDa	9.9942
291	Guanine nucleotide-binding protein G(I)/G(S)/G(O) subunit gamma-12	GNG12	GBG12_HUMAN	8 kDa	11.009
292	78 kDa glucose-regulated protein	HSPA5	GRP78_HUMAN	72 kDa	18.993
293	Pyridoxal kinase	PDXK	PDXK_HUMAN	35 kDa	11.009
294	Hsc70-interacting protein	ST13	F10A1_HUMAN	41 kDa	9.9942
295	Amyloid beta A4 protein	APP	A4_HUMAN	87 kDa	11.037
296	Small nuclear ribonucleoprotein-associated protein N	SNRPN	RSMN_HUMAN	25 kDa	10.019
297	40S ribosomal protein S12	RPS12	RS12_HUMAN	15 kDa	10.016
298	Ferritin heavy chain	FTH1	FRIH_HUMAN	21 kDa	9.0014
299	60 kDa heat shock protein, mitochondrial	HSPD1	CH60_HUMAN	61 kDa	7.981
300	Alpha-centractin	ACTR1A	ACTZ_HUMAN	43 kDa	8.9766
301	Cullin-associated NEDD8-dissociated protein 1	CAND1	CAND1_HUMAN	136 kDa	10.044
302	Protein disulfide-isomerase A6	PDIA6	PDIA6_HUMAN	48 kDa	11.034
303	Heterogeneous nuclear ribonucleoprotein Q	SYNCRIP	HNRPQ_HUMAN	70 kDa	8.9986
304	Nucleolar RNA helicase 2	DDX21	DDX21_HUMAN	87 kDa	8.9986
305	Pre-mRNA-splicing factor ATP-dependent RNA helicase DHX15	DHX15	DHX15_HUMAN	91 kDa	10.019
306	Protein S100-A6	S100A6	S10A6_HUMAN	10 kDa	6.9414
307	Follistatin-related protein 3	FSTL3	FSTL3_HUMAN	28 kDa	7.981
308	Nuclease-sensitive element-binding protein 1	YBX1	YBOX1_HUMAN	36 kDa	7.9314
309	Tropomyosin alpha-3 chain	TPM3	TPM3_HUMAN	33 kDa	5.9486
310	Vinculin	VCL	VINC_HUMAN	124 kDa	7.024
311	CD97 antigen	CD97	CD97_HUMAN	92 kDa	4.9557
312	Alpha-actinin-4	ACTN4	ACTN4_HUMAN	105 kDa	8.0416
313	Aldehyde dehydrogenase family 16 member A1	ALDH16A1	A16A1_HUMAN	85 kDa	9.9942
314	Plastin-3	PLS3	PLST_HUMAN	71 kDa	10.019
315	Threonine--tRNA ligase, cytoplasmic	TARS	SYTC_HUMAN	83 kDa	9.9942
316	Small nuclear ribonucleoprotein Sm D2	SNRPD2	SMD2_HUMAN	14 kDa	10.019
317	Ras-related protein Rab-1A	RAB1A	RAB1A_HUMAN	23 kDa	19.02
318	DnaJ homolog subfamily B member 11	DNAJB11	DJB11_HUMAN	41 kDa	10.016
319	Eukaryotic translation initiation factor 3 subunit B	EIF3B	EIF3B_HUMAN	92 kDa	9.9914
320	Histone H2A.V	H2AFV	H2AV_HUMAN	14 kDa	15.992
321	Nucleotide exchange factor SIL1	SIL1	SIL1_HUMAN	52 kDa	9.0262
322	14-3-3 protein theta	YWHAQ	1433T_HUMAN	28 kDa	30.97
323	Rho GDP-dissociation inhibitor 1	ARHGDIA	GDIR1_HUMAN	23 kDa	10.019
324	Superoxide dismutase [Cu-Zn]	SOD1	SODC_HUMAN	16 kDa	8.0113
325	Na(+)/H(+) exchange regulatory cofactor NHE-RF1	SLC9A3R1	NHRF1_HUMAN	39 kDa	10.016
326	Actin-related protein 2/3 complex subunit 4	ARPC4	ARPC4_HUMAN	20 kDa	10.016
327	Methionine--tRNA ligase, cytoplasmic	MARS	SYMC_HUMAN	101 kDa	7.9838
328	Neutral alpha-glucosidase AB	GANAB	GANAB_HUMAN	107 kDa	7.0488
329	X-ray repair cross-complementing protein 5	XRCC5	XRCC5_HUMAN	83 kDa	6.056
330	Nucleosome assembly protein 1-like 1	NAP1L1	NP1L1_HUMAN	45 kDa	9.0014
331	Keratin, type I cytoskeletal 18	KRT18	K1C18_HUMAN	48 kDa	14.009
332	Eukaryotic translation initiation factor 3 subunit H	EIF3H	EIF3H_HUMAN	40 kDa	7.9838
333	40S ribosomal protein S11	RPS11	RS11_HUMAN	18 kDa	8.9986
334	Dickkopf-related protein 1	DKK1	DKK1_HUMAN	29 kDa	8.0361
335	40S ribosomal protein S26	RPS26	RS26_HUMAN	13 kDa	6.991
336	60S ribosomal protein L27	RPL27	RL27_HUMAN	16 kDa	8.0086
337	14-3-3 protein sigma	SFN	1433S_HUMAN	28 kDa	20.038
338	Acetyl-CoA acetyltransferase, mitochondrial	ACAT1	THIL_HUMAN	45 kDa	7.0185
339	Stathmin	STMN1	STMN1_HUMAN	17 kDa	8.9738
340	C-X-C chemokine receptor type 4	CXCR4	CXCR4_HUMAN	40 kDa	7.0185
341	Eukaryotic translation initiation factor 2 subunit 3	EIF2S3	IF2G_HUMAN	51 kDa	7.9838
342	HLA class I histocompatibility antigen, A-69 alpha chain	HLA-A	1A69_HUMAN	41 kDa	67.968
343	Endoplasmin	HSP90B1	ENPL_HUMAN	92 kDa	15.992
344	AP-2 complex subunit beta	AP2B1	AP2B1_HUMAN	105 kDa	6.0009
345	Sushi, von Willebrand factor type A, EGF and pentraxin domain-containing protein 1	SVEP1	SVEP1_HUMAN	390 kDa	6.0009
346	60S ribosomal protein L7a	RPL7A	RL7A_HUMAN	30 kDa	4.0208
347	Leucine--tRNA ligase, cytoplasmic	LARS	SYLC_HUMAN	134 kDa	5.0054
348	Calpain small subunit 1	CAPNS1	CPNS1_HUMAN	28 kDa	6.0312
349	Importin subunit alpha-7	KPNA6	IMA7_HUMAN	60 kDa	1.9801
350	Ribose-phosphate pyrophosphokinase 1	PRPS1	PRPS1_HUMAN	35 kDa	6.9386
351	Ras-related protein Rab-8A	RAB8A	RAB8A_HUMAN	24 kDa	13.998
352	Protein tweety homolog 3	TTYH3	TTYH3_HUMAN	58 kDa	7.0488
353	A-kinase anchor protein 13	AKAP13	AKP13_HUMAN	308 kDa	2.9784
354	Proteasome subunit beta type-6	PSMB6	PSB6_HUMAN	25 kDa	8.0113
355	Ran-specific GTPase-activating protein	RANBP1	RANG_HUMAN	23 kDa	7.0185
356	F-actin-capping protein subunit beta	CAPZB	CAPZB_HUMAN	31 kDa	6.991
357	Proteasome subunit alpha type-2	PSMA2	PSA2_HUMAN	26 kDa	7.9865
358	Small nuclear ribonucleoprotein Sm D1	SNRPD1	SMD1_HUMAN	13 kDa	8.0086
359	Protein XRP2	RP2	XRP2_HUMAN	40 kDa	7.9838
360	Calcyclin-binding protein	CACYBP	CYBP_HUMAN	26 kDa	6.9937
361	Importin-7	IPO7	IPO7_HUMAN	120 kDa	7.0185
362	10 kDa heat shock protein, mitochondrial	HSPE1	CH10_HUMAN	11 kDa	7.0185
363	Serine/threonine-protein phosphatase 2A catalytic subunit alpha isoform	PPP2CA	PP2AA_HUMAN	36 kDa	6.0009
364	Transportin-1	TNPO1	TNPO1_HUMAN	102 kDa	6.9937
365	Heterogeneous nuclear ribonucleoproteins A2/B1	HNRNPA2B1	ROA2_HUMAN	37 kDa	1.9856
366	Synaptic vesicle membrane protein VAT-1 homolog	VAT1	VAT1_HUMAN	42 kDa	5.9458
367	Heterogeneous nuclear ribonucleoprotein U	HNRNPU	HNRPU_HUMAN	91 kDa	7.0406
368	Ras-related protein R-Ras2	RRAS2	RRAS2_HUMAN	23 kDa	6.0505
369	High affinity cationic amino acid transporter 1	SLC7A1	CTR1_HUMAN	68 kDa	4.0208
370	Cytoplasmic dynein 1 heavy chain 1	DYNC1H1	DYHC1_HUMAN	532 kDa	5.0384
371	X-ray repair cross-complementing protein 6	XRCC6	XRCC6_HUMAN	70 kDa	5.9513
372	Y+L amino acid transporter 2	SLC7A6	YLAT2_HUMAN	57 kDa	3.9602
373	Semaphorin-3B	SEMA3B	SEM3B_HUMAN	83 kDa	4.9585
374	Interleukin enhancer-binding factor 2	ILF2	ILF2_HUMAN	43 kDa	6.991
375	G-protein coupled receptor 126	GPR126	GP126_HUMAN	137 kDa	6.0009
376	Ras-related protein Rab-10	RAB10	RAB10_HUMAN	23 kDa	15.002
377	Sodium/potassium-transporting ATPase subunit beta-1	ATP1B1	AT1B1_HUMAN	35 kDa	6.0009
378	Annexin A4	ANXA4	ANXA4_HUMAN	36 kDa	8.0113
379	Eukaryotic translation elongation factor 1 epsilon-1	EEF1E1	MCA3_HUMAN	20 kDa	7.0185
380	Dynamin-1-like protein	DNM1L	DNM1L_HUMAN	82 kDa	6.9937
381	Tetraspanin-4	TSPAN4	TSN4_HUMAN	26 kDa	6.0009
382	Solute carrier family 43 member 3	SLC43A3	S43A3_HUMAN	55 kDa	6.0009
383	Small nuclear ribonucleoprotein Sm D3	SNRPD3	SMD3_HUMAN	14 kDa	7.0185
384	Nucleoside diphosphate kinase A	NME1	NDKA_HUMAN	17 kDa	30.007
385	Small nuclear ribonucleoprotein E	SNRPE	RUXE_HUMAN	11 kDa	6.9937
386	60S ribosomal protein L27a	RPL27A	RL27A_HUMAN	17 kDa	5.0384
387	Sodium-coupled neutral amino acid transporter 1	SLC38A1	S38A1_HUMAN	54 kDa	4.9557
388	Splicing factor 3B subunit 3	SF3B3	SF3B3_HUMAN	136 kDa	4.9557
389	Protein transport protein Sec31A	SEC31A	SC31A_HUMAN	133 kDa	3.9657
390	Phosphatidylethanolamine-binding protein 1	PEBP1	PEBP1_HUMAN	21 kDa	5.0054
391	Secretory carrier-associated membrane protein 3	SCAMP3	SCAM3_HUMAN	38 kDa	4.0153
392	6-phosphogluconate dehydrogenase, decarboxylating	PGD	6PGD_HUMAN	53 kDa	5.0384
393	Palmitoyltransferase ZDHHC5	ZDHHC5	ZDHC5_HUMAN	78 kDa	5.0384
394	Importin subunit alpha-1	KPNA2	IMA1_HUMAN	58 kDa	4.0208
395	Integrin beta-5	ITGB5	ITB5_HUMAN	88 kDa	2.0352
396	Exportin-2	CSE1L	XPO2_HUMAN	110 kDa	3.9657
397	Serine hydroxymethyltransferase, mitochondrial	SHMT2	GLYM_HUMAN	56 kDa	2.9701
398	Histone H2A type 1-B/E	HIST1H2AB	H2A1B_HUMAN	14 kDa	12.871
399	General vesicular transport factor p115	USO1	USO1_HUMAN	108 kDa	6.0312
400	Sodium-dependent multivitamin transporter	SLC5A6	SC5A6_HUMAN	69 kDa	1.9801
401	Splicing factor U2AF 65 kDa subunit	U2AF2	U2AF2_HUMAN	54 kDa	4.9557
402	Eukaryotic translation initiation factor 3 subunit M	EIF3M	EIF3M_HUMAN	43 kDa	6.0009
403	60S ribosomal protein L8	RPL8	RL8_HUMAN	28 kDa	6.0009
404	40S ribosomal protein S4, X isoform	RPS4X	RS4X_HUMAN	30 kDa	6.0009
405	RuvB-like 1	RUVBL1	RUVB1_HUMAN	50 kDa	6.0009
406	Torsin-1B	TOR1B	TOR1B_HUMAN	38 kDa	6.0009
407	Hsp90 co-chaperone Cdc37	CDC37	CDC37_HUMAN	44 kDa	6.0009
408	Ethylmalonyl-CoA decarboxylase	ECHDC1	ECHD1_HUMAN	34 kDa	6.0009
409	Guanine nucleotide-binding protein subunit beta-2-like 1	GNB2L1	GBLP_HUMAN	35 kDa	6.0009
410	Putative small nuclear ribonucleoprotein G-like protein 15	SNRPGP15	RUXGL_HUMAN	9 kDa	6.0009
411	14-3-3 protein gamma	YWHAG	1433G_HUMAN	28 kDa	11.897
412	60S ribosomal protein L4	RPL4	RL4_HUMAN	48 kDa	4.0153
413	Rho-related GTP-binding protein RhoB	RHOB	RHOB_HUMAN	22 kDa	8.9242
414	Poly(rC)-binding protein 2	PCBP2	PCBP2_HUMAN	39 kDa	5.9568
415	Metalloproteinase inhibitor 1	TIMP1	TIMP1_HUMAN	23 kDa	6.0009
416	Phosphatidylinositol-binding clathrin assembly protein	PICALM	PICAL_HUMAN	71 kDa	3.9657
417	WAP four-disulfide core domain protein 1	WFDC1	WFDC1_HUMAN	24 kDa	3.9657
418	Vesicle-trafficking protein SEC22b	SEC22B	SC22B_HUMAN	25 kDa	5.0329
419	Ubiquitin carboxyl-terminal hydrolase 14	USP14	UBP14_HUMAN	56 kDa	5.0054
420	Eukaryotic translation initiation factor 3 subunit E	EIF3E	EIF3E_HUMAN	52 kDa	3.9657
421	Protein FAM49B	FAM49B	FA49B_HUMAN	37 kDa	4.0153
422	Stanniocalcin-2	STC2	STC2_HUMAN	33 kDa	5.0054
423	Protein S100-A10	S100A10	S10AA_HUMAN	11 kDa	4.0208
424	Proliferating cell nuclear antigen	PCNA	PCNA_HUMAN	29 kDa	3.0528
425	Tumor necrosis factor ligand superfamily member 9	TNFSF9	TNFL9_HUMAN	27 kDa	1.9801
426	Solute carrier family 12 member 2	SLC12A2	S12A2_HUMAN	131 kDa	2.0352
427	Adenosylhomocysteinase	AHCY	SAHH_HUMAN	48 kDa	2.9701
428	Coatomer subunit delta	ARCN1	COPD_HUMAN	57 kDa	2.9701
429	Desmoglein-2	DSG2	DSG2_HUMAN	122 kDa	5.0136
430	PDZ and LIM domain protein 1	PDLIM1	PDLI1_HUMAN	36 kDa	2.0352
431	Actin-related protein 3	ACTR3	ARP3_HUMAN	47 kDa	4.9557
432	Sacsin	SACS	SACS_HUMAN	521 kDa	1.9801
433	Proteasome subunit alpha type-3	PSMA3	PSA3_HUMAN	28 kDa	1.9801
434	Tubulin beta-6 chain	TUBB6	TBB6_HUMAN	50 kDa	13.899
435	Guanine nucleotide-binding protein subunit alpha-11	GNA11	GNA11_HUMAN	42 kDa	3.9657
436	Vacuolar protein sorting-associated protein 35	VPS35	VPS35_HUMAN	92 kDa	3.9657
437	Protein tyrosine phosphatase type IVA 1	PTP4A1	TP4A1_HUMAN	20 kDa	3.9657
438	Eukaryotic peptide chain release factor subunit 1	ETF1	ERF1_HUMAN	49 kDa	3.9657
439	Poliovirus receptor	PVR	PVR_HUMAN	45 kDa	4.0153
440	116 kDa U5 small nuclear ribonucleoprotein component	EFTUD2	U5S1_HUMAN	109 kDa	6.023
441	Protein NDRG3	NDRG3	NDRG3_HUMAN	41 kDa	4.0153
442	Cystatin-B	CSTB	CYTB_HUMAN	11 kDa	4.0208
443	Dipeptidyl peptidase 1	CTSC	CATC_HUMAN	52 kDa	2.0352
444	Coatomer subunit gamma-1	COPG1	COPG1_HUMAN	98 kDa	1.9856
445	Malate dehydrogenase, cytoplasmic	MDH1	MDHC_HUMAN	36 kDa	2.0352
446	HLA class I histocompatibility antigen, B-55 alpha chain	HLA-B	1B55_HUMAN	40 kDa	13.229
447	Tumor protein D54	TPD52L2	TPD54_HUMAN	22 kDa	2.0352
448	Heterogeneous nuclear ribonucleoprotein A1	HNRNPA1	ROA1_HUMAN	39 kDa	1.9801
449	40S ribosomal protein S20	RPS20	RS20_HUMAN	13 kDa	3.9657
450	Ubiquitin-conjugating enzyme E2 N	UBE2N	UBE2N_HUMAN	17 kDa	1.9856
451	Rho-related GTP-binding protein RhoG	RHOG	RHOG_HUMAN	21 kDa	2.9701
452	Isopentenyl-diphosphate Delta-isomerase 1	IDI1	IDI1_HUMAN	26 kDa	2.9701
453	Spectrin beta chain, non-erythrocytic 1	SPTBN1	SPTB2_HUMAN	275 kDa	1.9801
454	Tropomyosin alpha-4 chain	TPM4	TPM4_HUMAN	29 kDa	3.9712
455	Ras-related protein Ral-A	RALA	RALA_HUMAN	24 kDa	3.0528
456	Inter-alpha-trypsin inhibitor heavy chain H4	ITIH4	ITIH4_HUMAN	103 kDa	1.9856
457	ADP-ribosylation factor 4	ARF4	ARF4_HUMAN	21 kDa	13.064
458	Plasma alpha-L-fucosidase	FUCA2	FUCO2_HUMAN	54 kDa	2.9701
459	Eukaryotic initiation factor 4A-III	EIF4A3	IF4A3_HUMAN	47 kDa	4.964
460	Lactadherin	MFGE8	MFGM_HUMAN	43 kDa	1.9801
461	Chloride intracellular channel protein 4	CLIC4	CLIC4_HUMAN	29 kDa	3.0528
462	Keratin, type II cytoskeletal 8	KRT8	K2C8_HUMAN	54 kDa	7.1232
463	Lactotransferrin	LTF	TRFL_HUMAN	78 kDa	1.9801
464	DNA topoisomerase 1	TOP1	TOP1_HUMAN	91 kDa	3.0528
465	Coxsackievirus and adenovirus receptor	CXADR	CXAR_HUMAN	40 kDa	2.0352
466	60S ribosomal protein L24	RPL24	RL24_HUMAN	18 kDa	5.0054
467	Splicing factor, proline- and glutamine-rich	SFPQ	SFPQ_HUMAN	76 kDa	4.9557
468	Sorbitol dehydrogenase	SORD	DHSO_HUMAN	38 kDa	1.9801
469	Zinc transporter 1	SLC30A1	ZNT1_HUMAN	55 kDa	1.9801
470	Ras-related protein Rab-11A	RAB11A	RB11A_HUMAN	24 kDa	1.9801
471	ATP synthase subunit beta, mitochondrial	ATP5B	ATPB_HUMAN	57 kDa	1.9801
472	Histone H2A type 2-B	HIST2H2AB	H2A2B_HUMAN	14 kDa	14.851
473	Hemoglobin subunit beta	HBB	HBB_HUMAN	16 kDa	1.9856
474	Proteasome subunit alpha type-6	PSMA6	PSA6_HUMAN	27 kDa	1.9856
475	60S ribosomal protein L14	RPL14	RL14_HUMAN	23 kDa	1.9856
476	60S ribosomal protein L30	RPL30	RL30_HUMAN	13 kDa	1.9856
477	CD276 antigen	CD276	CD276_HUMAN	57 kDa	1.9856
478	Proteasome subunit alpha type-5	PSMA5	PSA5_HUMAN	26 kDa	1.9856
479	Serine-threonine kinase receptor-associated protein	STRAP	STRAP_HUMAN	38 kDa	1.9856
480	40S ribosomal protein S14	RPS14	RS14_HUMAN	16 kDa	1.9856
481	Copine-3	CPNE3	CPNE3_HUMAN	60 kDa	2.0352
482	Ferritin light chain	FTL	FRIL_HUMAN	20 kDa	2.0352
483	Puromycin-sensitive aminopeptidase	NPEPPS	PSA_HUMAN	103 kDa	2.0352
484	Splicing factor 3B subunit 1	SF3B1	SF3B1_HUMAN	146 kDa	2.0352
485	N(G),N(G)-dimethylarginine dimethylaminohydrolase 1	DDAH1	DDAH1_HUMAN	31 kDa	2.0352
486	40S ribosomal protein S28	RPS28	RS28_HUMAN	8 kDa	1.9801
487	Cystathionine beta-synthase	CBS	CBS_HUMAN	61 kDa	1.9801
488	Signal recognition particle subunit SRP68	SRP68	SRP68_HUMAN	71 kDa	1.9856
489	Lysosomal protective protein	CTSA	PPGB_HUMAN	54 kDa	1.9856
490	BAG family molecular chaperone regulator 2	BAG2	BAG2_HUMAN	24 kDa	1.9801
491	Eukaryotic translation initiation factor 3 subunit I	EIF3I	EIF3I_HUMAN	37 kDa	1.9856
492	Histone H2A type 1-D	HIST1H2AD	H2A1D_HUMAN	14 kDa	14.851
493	40S ribosomal protein S17	RPS17	RS17_HUMAN	16 kDa	1.9856
494	Feline leukemia virus subgroup C receptor-related protein 1	FLVCR1	FLVC1_HUMAN	60 kDa	1.9801
495	Centriolin	CNTRL	CNTRL_HUMAN	269 kDa	2.9784
496	Homeobox protein goosecoid-2	GSC2	GSC2_HUMAN	22 kDa	3.0528
497	Sequestosome-1	SQSTM1	SQSTM_HUMAN	48 kDa	3.0528
498	Plasma membrane calcium-transporting ATPase 3	ATP2B3	AT2B3_HUMAN	134 kDa	6.9496
499	Epiplakin	EPPK1	EPIPL_HUMAN	556 kDa	2.9701
500	Valine--tRNA ligase	VARS	SYVC_HUMAN	140 kDa	1.9856
501	Eukaryotic translation initiation factor 4E	EIF4E	IF4E_HUMAN	25 kDa	1.9856
502	Serine/arginine-rich splicing factor 1	SRSF1	SRSF1_HUMAN	28 kDa	1.9856
503	Apolipoprotein A-I	APOA1	APOA1_HUMAN	31 kDa	1.9801
504	Beta-hexosaminidase subunit beta	HEXB	HEXB_HUMAN	63 kDa	1.9856
505	Golgin subfamily A member 7	GOLGA7	GOGA7_HUMAN	16 kDa	2.0352
506	Receptor-type tyrosine-protein phosphatase F	PTPRF	PTPRF_HUMAN	213 kDa	3.9602
507	Phosphoserine phosphatase	PSPH	SERB_HUMAN	25 kDa	1.9801
508	Bardet-Biedl syndrome 10 protein	BBS10	BBS10_HUMAN	81 kDa	2.0352
509	Reticulon-2	RTN2	RTN2_HUMAN	59 kDa	1.9856
510	60S ribosomal protein L26	RPL26	RL26_HUMAN	17 kDa	1.9801
511	RNA-binding motif protein, X chromosome	RBMX	RBMX_HUMAN	42 kDa	1.9856
512	1-phosphatidylinositol 4,5-bisphosphate phosphodiesterase epsilon-1	PLCE1	PLCE1_HUMAN	259 kDa	2.0352
513	Zyxin	ZYX	ZYX_HUMAN	61 kDa	2.9701
514	26S protease regulatory subunit 6A	PSMC3	PRS6A_HUMAN	49 kDa	2.9784
515	3-hydroxy-3-methylglutaryl-coenzyme A reductase	HMGCR	HMDH_HUMAN	97 kDa	3.0528
516	Glutathione S-transferase Mu 3	GSTM3	GSTM3_HUMAN	27 kDa	1.9801
517	Isoleucine--tRNA ligase, cytoplasmic	IARS	SYIC_HUMAN	145 kDa	1.9801
518	Putative olfactory receptor 52L2	OR52L2P	O52L2_HUMAN	35 kDa	2.0352
519	Dynein heavy chain 2, axonemal	DNAH2	DYH2_HUMAN	508 kDa	2.0352
